# Supplementary material for: Improved sparse domain super-resolution reconstruction algorithm based on CMUT
Source: PLoS One. 2023 Aug 31;18(8):e0290989. doi: 10.1371/journal.pone.0290989 (PMC10470967; doi:10.1371/journal.pone.0290989)
Supplement: S1 Data — (ZIP) [file pone.0290989.s001.zip]

Archive with 4 entries (3 files):
- data/Shepp_Logan.mat
- data/simulation_after_kwave.mat
- data/sumulation_fbp.mat
- data/
